# Supplementary material for: The characteristics, implementation and effects of Aboriginal and Torres Strait Islander health promotion tools: a systematic literature search
Source: BMC Public Health. 2014 Jul 11;14:712. doi: 10.1186/1471-2458-14-712 (PMC4227054; doi:10.1186/1471-2458-14-712)
Supplement: Additional file 3 — Spreadsheet. [file 1471-2458-14-712-S3.xlsx]

## Sheet: Sheet1
Citation/ Reference	Characteristics					Evidence		Context			Facilitation				Effectiveness
	Indigenous Specific	Tool Type	Ottawa Charter	Indigenous HP Principles	Health Issue	Type of Evidence Used to Inform Tool Development	Evaluation or Description of Tool	Broad Policy & Community	Organisational	Individuals	Implementation process	Barriers	Facilitators	Recommendations for Improving Uptake and Implementation	Effects	Study Quality	Publication Type
McEwan et al. 2010 (1)	Y	Measurement	Organisational development	Community ownership, empowerment, partnership	Organisational change	Developed through a research partnership with a community –controlled health organisation	Impact and process evaluation of implementation (qualitative)	Cairns	Regional community-controlled health service	Health workforce	Through research partnership	Not publically available - only through P/R journal paper	Simple tool and flexible	NA	Monitoring of organisational change	Moderate	Journal article
Dodson 2009 (2)	Y	Toolkit	Organisational development	Community ownership and leadership	Workforce capacity	Y	N/A	Australia (Indigenous)	Community-based organisations	Those involved in governance	N/A	N/A	N/A	Having leaders committed to governance-rebuilding; being honest in your self-evaluations and realistic about your aims; putting a priority on internal consultation and open communication; being smart about using your own resources, scarce time and skills; being open to learning new ways of doing things; and keeping an eye on whether you are still on track	N/A		Online resource
NHMRC 2006 (3)	N	Guideline	Workforce development	All	Workforce capacity	Y	N/A	Australia (Mainstream)	Governments and health services	Policy makers and managers	N/A	N/A	N/A	N/A	N/A		Report - Cultural competence principles
Judd 2013 (4)	Y	Practice model	Workforce development	Reorienting health services	Capacity enhancement	Grounded model	N/A	National but based on a study in a NT health service	Primary health care	Health service managers, health promotion officers	N/A	N/A	N/A	N/A	N/A	N/A	Journal paper
Government of South Australia 2006 (5)	Y	Audit tool	Workforce development	N/A	Cultural competence	Developed as part of the SA Govt Cultural Inclusion Framework	N/A	National	Agencies working with Aboriginal children, families and communities	N/A	N/A	N/A	N/A	N/A	N/A	N/A	Report
Ngwala Willumbong Co-Operative 2007 (6)	Y	Audit tool	Workforce development	N/A	Cultural competence	Commissioned, developed in consultation with health services, draws on earlier report	N/A	National	Alcohol and drug sector, but applicable to a range of organisations	Alcohol and drug service workers	N/A	N/A	N/A	N/A	N/A	N/A	Online Checklist
Walker 2010 (7)	Y	Audit tool	Workforce development	Consultation	Cultural competence	Developed in consultation with the Aboriginal and non-Aboriginal health workers in KingEdward Memorial Hospital and Princess Margaret Hospital in Perth.	Descriptive	National	Health organisations	Health professionals, particularly hospital staff					Performance and audit measures for ante natal services was designed for Aboriginal Australian health services but not yet validated	N/A	Unpublished tool
RACGP 2010(8)	Y	Online training package	Workforce development	Consultation, partnerships	Workforce development	Reviewed the literature	Descriptive	QLD	General practices	GPs	Requirements for National Partnership agreement Indigenous health Incentives was that GPs undertake Cultural safety training	N/A	General practitioners (GPs) qualify for the Indigenous health incentives	N/A	N/A		Report Infonet
Whiteside et al. 2012 (9)	Y	Practice framework	Workforce development	Workforce development and community participation strategy	Workforce development	Grounded model	Evaluation (development, nature & impact) (qualitative)	North QLD	Primary health care	Sexual Health workers and other health professionals		Only available through P/R article	N/A		Useful framework	Strong	Journal paper
Department of Health 2011 (10)	Mainstream	Analysis Tool/checklist	Partnerships	Partnerships, consultation	Partnerships	VicHealth	N/A	Victorian	Health promotion	Health promotion officers	N/A	N/A	N/A	N/A	N/A	N/A	Handbook
PHERP Indigenous Public Health Capacity Development Project Reference Group 2013 (11)	Y	Network	Leadership	All	Workforce capacity	Yes developed through national consultation	N/A	Australia (Indigenous)	Universities	Coalition of leading national Indigenous public health academics and professionals	N/A	N/A	N/A	N/A	N/A		Report - Model training curriculum
Victorian Advisory Council on Koori Health 2009 (12)	Y	Framework	Community development	Consultation	Health promotion capacity	Y	N/A	Victoria	Strengthening ACCHOs, supporting community development and leadership, promoting culture and encouraging positive social structures. Coordinating the delivery of health care across health services and facilitating collaborative action between the health and non-health sectors are central to achieve these outcomes.	Health workforce	Developing and enhancing formal partnerships across government departments,Aboriginal organisations and communities and other organisations and stakeholdersto: ■ Drive and coordinate reform across sectors to address the social determinants that affect the health gap and ■ Develop and implement policies and programs across sectors that maximise health outcomes for Aboriginal people in Victoria	Cost, travel and the cultural safety of services	Partnerships across primary,secondary and specialist health care services	Framework for implementation, which will identify specific activities, the responsibilities of each VACKH member organisation and targets and performance indicators to monitor and measure progress and outcomes	N/A		Report
Thomas et al. 2010 (13)	Y	Screening tool	Health info/social marketing	Consultation	Youth social and emotional wellbeing	Range of tools was assessed for suitability and two existing tools and the newly developed ‘Strong Souls’ were piloted	Developmental evaluation of constructs & pilot (implementation) of tool development?	NT (Aboriginal Birth Cohort (ABC) Study)	Life course study of an Aboriginal birth cohort	N/A	N/A	N/A	N/A	With further clinical validation, Strong Souls has potential to be used as an SEWB screening tool applicable to the wider Indigenous population of Australia.	Strong Souls demonstrated validity, reliability and cultural appropriateness. To be used further, these results would need to be replicated through confi rmatory factor analysis.	Exploratory factor analysis and Cronbach Alpha	Journal paper
LoGiudice et al. 2006 (14) Smith et al. 2009 (15)	Y	Screening tool	Reorienting the health service	Consultation	Dementia or cognitive impairment	Existing cognitive instruments reviewed. Healthprofessionals consulted. Experienced linguists and professional interpreters translated and back-translated the tool	Developmental evaluation and evaluation (2 papers)	Kimberley NT and QLD	N/A	N/A	N/A	N/A	N/A	The scale can be used in other remote areas of Australia and, perhaps, other similar settings around the world.	The KICA-Cog appears to be most reliable for measuring cognitive deficiencies in older traditionally living Indigenous Australians	Moderate, Strong	Report
Centre for Emotional Health 2009 (16)	Online Screening tool - mainstream	Screening tool	Reorienting the health service	Consultation	Depression	Y	Evaluation	NT	Online	Health professionals and people with anxiety and depressive disorders	To more than 2000 respondentsOverall, our research results indicate the following: •95% say they would recommend our courses to a friend with the same symptoms •98% tell us it was worth their time joining the course •About 80% of those who start a course finish it •By the end of a course, 3 out of 4 people report making good progress at learning to manage symptoms •Results are sustained at 3 mont…	Recovery is hard work	•95% say they would recommend our courses to a friend with the same symptoms; online	Exploring ways of making our resources available to other health professionals.	The validity of a depression screening tool and satisfaction with use	Weak	Health InfoNet Journal article
Schlesinger et al. 2007 (17)	Y	Screening tool	Reorienting the health service	Consultation	Alcohol and drug and mental health risk	Y	Evaluation of tool development	Australia (Indigenous)	Mainstream and Aboriginal and Torres Strait Islander service providers and health agencies	Community Workers and agencies from health, community control, correction, government and non-government sectors	Since 2006, the implementation of the IRIS program across Queensland has been funded by the Australian Government - Department of Health and Ageing. As of July 2009 the Australian Government has extended funding for the IRIS program to allow program roll out across Australia	N/A	The screening tool and brief intervention has been validated. It is now supported and recommended as a culturally validated screen for working with Aboriginal and Torres Strait Islander people identifying alcohol and other drug, and mental health issues. The IRIS program is included in the Australian Department of Health and Ageing – Alcohol Treatment Guidelines for Indigenous Australians	Ensure its sustainability by encouraging the uptake of the IRIS tool through the provision of training and ongoing support to workers and agencies from health, community control, correction, government and non-government sectors	Validated and recommended as a brief screening instrument		Journal article
Mitchell and Weston 2006 (18)	Y	Educational booklets/ resource kit	Reorienting the health service	A holistic approach to Aboriginal well health screening	Women’s health	Reviewed the literature	N/A	NT	For use with Aboriginal women during community education sessions and individual consultations	Health workers and health providers	N/A	N/A	N/A	N/A	N/A		Journal paper, InfoNet
Fredericks, Row and Weazel 2005 (19)	Y	Health screening tool and training package	Health ed and/or skill development	Consultation, partnerships	Weight management and healthy lifestyle	Reviewed the literature	Evaluation of implementation (qualitative)	QLD	Community and govt. health services	Designed for use by A& TSI adults and to be delivered by generalist health staff such as A and TSI health workers, staff in community health services as well as in non-government health services	N/A	Resources can only be purchased from the Dr Edward Koch	Flexible; optional health screenings and up to 12 workshops that can be combined in a variety of ways to suit community and local group needsresources available through online contacts	Orders for the Living Strong program Facilitator Manual and CD within QLD contact the Living Strong Coordinator	Majority of participants achieved reductions in body weight and waist/hip circumferences; andshowed some modest positive change in terms of their lifestyle behaviours	Weak	Journal paper and Report
NACCHO and RACGP 2012 (20)	Y	Guideline	Health ed and/or skill development	Consultation	Preventive health assessment	Y	N/A	Australia (Indigenous)	GP or other primary health care practices	A practical resource intended for all health professionals delivering primary healthcare	Can be used in conjunction with the RACGP Guidelines for preventive activities in general practice ‘red book’ and with the Medicare Benefits Schedule rebate item 715		Online resource, freely and publically available	Guide reviewed and updated	N/A		Clinical guide
Department of Health and Ageing 2007 (21)	Y	Guidelines	Health ed and/or skill development	Consultation	Alcohol treatment	Australia-wide consultations with healthcare providers, educators, clinicians, researchers, and community members	N/A	National	Primary health care	Indigenous and non-Indigenous healthcare providers, educators, clinicians, researchers, and Indigenous community members	N/A	N/A	Toolkit contains a manual, a standard drinks chart, a self-administered questionnaire, a flow chart for a client-centered approach to respond to drinking and related problems based on AUDIT score and a signs and symptoms of alcohol withdrawal chart along with a my lifestyle guide for better health	Guidance on how to deliver culturally respectful healthcare, and how to identify and respond to emergency and non-urgent alcohol-related health problems	N/A		Report
The National Water Commission, 2012 (22)	Y	Guidelines	Health ed and/or skill development	-	Drinking water	Review key documents	N/A	Remote communities	Remote communities	N/A	The information package will then be trialed in a number of remote Indigenous communities		Partnerships: National Water Commission is working with the Water Quality Research Australia and the Centre for Appropriate Technology	N/A	N/A		Indigenous health infoNet
Queensland Aboriginal and Islander Health Council 2011 (23)	Y	Guidelines	Health ed and/or skill development	Consultation, community ownership	Workplace catering	Communication and consultation with stakeholders using a community development approach	N/A	Queensland	Community controlled health services	Health workforce	N/A		A high proportion of staff will support the guidelines once implemented; each service can adapt the QAIHC guidelines to suit their own needs	An implementation plan has been developed that includes evaluation processes and a 12 month post implementation survey	N/A		Indigenous health infoNet
Northern Territory Department of Health and Community Services 2005 (24)	Y	Guidelines	Health ed and/or skill development	Partnerships	Nutrition advice and support to families and caregivers about feeding infants	-	N/A	Northern Territory	PHC	All health staff in the Northern Territory	Publically and freely available on website		Improving infant feeding practices is one of the most cost-effective public health interventions	NA	NA	NA	Indigenous health infoNet
Hart et al. 2009 (25)	Mainstream but adapted to ATSI	Guidelines	Health ed and/or skill development	Community ownership, empowerment, consultation, partnerships	Mental health	Literature searches; clustered by a working party and developed a questionnaire; appropriateness of action statements rated by professionals, consumers, and carers; consensus using Delphi process.	Evaluation of tool development	National	Health staff and mental health carers and consumers	N/A	Guidelines can be freely reproduced for non-profit purposes so long as source is acknowledged	N/A	NA	NA	NA		Journal paper
Hunter, Brown and McCulloch 2004 (26)	Y	Guidelines	Health ed and/or skill development	Management of Indigenous patient who present with alcohol problems	Alcohol	National recommendations	Impact evaluation of implementation (mixed methods)	National	Primary care services	Primary health care practitioners, particularly for medical practitioners,	Distribution	Distribution of clinical resources alone is not sufficient to ensure use	Appropriate introduction not only increases use but also positively influences willingness to engage with alcohol-related problems as part of primary clinical care	The enthusiasm for guideline production should be tempered by the need to develop effective implementation strategies	Appropriate introduction not only increases use but also positively influences willingness to engage	Strong qualitative Moderate quantitative	Journal article
Darwin Otitis Guidelines Group 2010 (27)	Y	Guidelines	Health ed and/or skill development	Consultation, partnerships	Otitis media	Recent research and an explicit search and critical appraisal of the medical literature 2001 -2010.	N/A	National	Primary health care	General practitioners and other primary health care providers	N/A	N/A	N/A	N/A	N/A		Health InfoNet
Centre for Appropriate Technology 2012 (28)	Y	Guidelines	Health ed and/or skill development	Consultation, partnerships	Water management planning	-	Evaluation of implementation (qualitative)	National	Remote communities	Those responsible for water management planning	N/A	N/A	N/A	Developing a national program	Improved management for small water supplies. But, further policy institutional effort is needed.	Weak	Report InfoNet
Department of Health 2004 (29)	Y	Standards and guidelines	Health ed and/or skill development	Consultation	Cervical screening	Y	N/A	Australia (Indigenous)	Primary health care	Health care providers				Encouraging clients, community members and staff to be involved in the design, development, implementation, maintenance and evaluation of services	N/A		Report
Krum et al. 2011 (30)	Y	Guidelines	Health ed and/or skill development	Update from previous guidelines	Cardiovascular health	Updated from previous guidelines	N/A	National	Primary health care	Medical practitioners	N/A	N/A	N/A	Results from recently published clinical trials provide additional information to be considered in the prevention, detection and management. In some cases, evidence strengthens recommendations previously made in the 2006 guidelines; in others, it provides new approaches to current recommended practice.	N/A	N/A	Journal article
AHPACC 2013 (31)	Y	Guidelines	Health ed and/or skill development	Consultation, partnerships	Chronic disease	Evidence-informed via program logic, literature etc.	N/A	Victoria (Mainstream)	Primary health care	Aboriginal community-controlled health organisations (ACCHOs) and community health services	N/A	N/A	N/A	N/A	N/A	N/A	Website, Report
Queensland Health, Royal Flying Doctor Service of Australia, & Apunipima Cape York Health Council 2010 (32)	Y	Guidelines	Health ed and/or skill development	Partnerships	Chronic disease	Each guideline is extensively reviewed and/or developed using the expertise and knowledge of clinicians with experience working in the rural and remote setting and are endorsed by the appropriate clinical networks and expert bodies	N/A	Queensland	Primary health care	Aboriginal and Torres Strait Islander Health Workers, nurses, allied health practitioners and doctors	N/A	N/A	N/A	N/A	N/A	N/A	Website, report
Briffa et al. 2006 (33)	Y	Guidelines	Health ed and/or skill development	N/A	Physical activity	Evidence-informed by literature	N/A	National	Primary health care	General practitioners (GPs) and physicians	N/A	N/A	N/A	N/A	N/A	N/A	Website, report
Aboriginal Health Council of South Australia 2011 (34)	Y	Manuals, training materials and systems	Health ed and/or skill development	Partnerships	Adult health checks	Evidence-informed	N/A	South Australia	Primary health care	Aboriginal Health Workers	N/A	N/A	N/A	N/A	N/A	N/A	Website, manual
National Heart Foundation and Derbarl Yerrigan Health Services 2008 (35)	Y	Manuals, training materials and systems	Health ed and/or skill development	Partnership	Cardiovascular health	Evidence-informed	N/A	National	Primary health care	Aboriginal health workers	N/A	N/A	Holistic and visually attractive resource that offers clear instructions for the delivery of cardiovascular health programs; accompanies training course	N/A	N/A	N/A	Manual
Northern Territory Department of Health 2013 (36)	Y	Guidelines	Health ed and/or skill development	Best practice	Protocols, standards, forms and information relevant to remote health work in the NT	Evidence-informed	N/A	NT	Primary health care	Health practitioners	N/A	N/A	When clinical best practice changes, or where a new requirement for clinical guidance emerges, interim advice is contained in this Atlas	N/A	N/A	N/A	Website
Hearn et al. 2011 (37)	Y	Brief intervention training manual	Health ed and/or skill development	Consultation	Tobacco	Y	Evaluation of implementation (quasi experimental quantitative design)	Australia (Indigenous)	Primary health care	Aboriginal Health Workforce and other health practitioners	Implemented by govt. across NSW involving 1327 participants	Acknowledged	Health practitioner confidence, skills and knowledge, as well as an increase in the number of AHWs who reported living in smoke free homes	N/A	Built self-reported knowledge and skills and confidence in brief intervention	Moderate	Health Promotion Journal of Australia
Vindigni et al. 2004 (38)	Y	Training package	Health ed and/or skill development	Community ownership, consultation	Sports massage/musculoskeletal health	Research partnership identified needs and community advisory group	Evaluation of implementation (qualitative)	Northern NSW	AMS in partnership with training organisation	AHWs	N/A	N/A	Cultural acceptability	N/A	The training program was culturally acceptable and relevant. The course was nationally accredited.	Strong	Journal Paper InfoNet
Gabriel 2002 (39) QLD Health	Y	Training manual, a participant workbook, a facilitators training package for health workers, and an illustrated client book	Health ed and/or skill development	Consultation, partnerships	Nutrition in pregnancy	Reviewed the literature	N/A	QLD	Primary health care	New mothers	Online resource	N/A	N/A	N/A	N/A		Report
Australian Department of Health 2007 (40)	Y	Training package	Health ed and/or skill development	Consultation, partnerships	Alcohol	From WA program	Process evaluation of implementation (qualitative)	National	Alcohol and Other Drug sector	Indigenous national alcohol and other drug workforce development	Cost-shared funding model across Commonwealth and States	N/A	N/A	N/A	Establishment of partnerships, identified participants with AOD expertise, participants completed pilot course	Moderate (towards low)	Report InfoNet
2011 Chen 2011 (41)	Y	Training package	Health ed and/or skill development	Community ownership, consultation, partnerships	Increase cooking skills and improve nutrition	From mainstream program	Process evaluation of implementation (qualitative)	QLD	Community	Family members interested in cooking = children, young people and adults	N/A	N/A	Support from the CEO is imperative for successful implementation. program can be adapted to suit the needs of the community; fast and budget friendly recipes; A Facebook Group page has been created to pass on the recipes and messages	The manual includes information about the program, evaluation processes, and the 'Pass on' concept.	Engaged people to cook and to be exposed to a variety of cooking methods	Weak	Journal paper and InfoNet
Northern Territory Nutrition Coordinator (n/d) (42)	Y	Training package	Health ed and/or skill development	-	Nutrition	-	N/A	NT	Remote communities	Remote Indigenous people	N/A	N/A	N/A	N/A	N/A		InfoNet
Davidson et al 2008 (43)	Y	Training package	Health ed and/or skill development	Partnership	Cardiovascular education	Steering Committee chaired by AHWs to address course design,implementation, and evaluative	Evaluation of development & implementation (mixed methods)	NSW	Training org	AHWs	Partnership model for collaboration	N/A	Partnerships	N/A	Knowledge and confidence scores increased over the course duration and students placed a very high value on clinical visits	Strong qualitative, weak quantitative	Website and journal articles
Smith 2002 (44)	Y	Manuals, training materials and systems	Health ed and/or skill development	Involving families, communities and service providers	Child growth	Based on NT project	N/A	QLD	Communities	Parents, caregivers, communities and health policy-makers	N/A	N/A	Pilot program	N/A	N/A	N/A	Journal article
Dutcher et al. 2009 (45) Calabria et al. 2010 (46)	Mainstream being tailored for ATSI	Training package	Health ed and/or skill development	Partnerships	Alcohol dependence	Based on US program that consistently achieved rates of 64%‐86% of cases into treatment	N/A	NSW	Research project run by the Lyndon Community's Research and Training Program branch	N/A	Acceptability, feasibility and likely cost-effectiveness of a family focused intervention for Indigenous individuals with alcohol dependence	N/A	N/A	N/A	N/A		InfoNet; Journal paper
Rychtarik and McGillicuddy 2005 (47)	Mainstream being tailored for ATSI	Training package	Health ed and/or skill development	Partnerships	Alcohol dependence	Based on mainstream program	Evaluated quant	Identified as effective for Indigenous Australian settings by Calabria et al.	Research	N/A	N/A	N/A	N/A	N/A	Decreased depression levels and partner drinking	Strong	Journal paper
Laliberte and Wargent 2009 (48)	Y	Training package	Health ed and/or skill development	Community ownership, empowerment	Mental health	Adapted from Cert 4 in Mental Health (non-clinical)	N/A	QLD	Remote communities	Mental health/SEWB workforce	N/A	Time and resource-consuming	Required as part of job training	NA	NA		Report
CEITC 2012 (49)	Y	Resource kit	Community action or development	Community ownership and leadership	Tobacco	Draws on the knowledge of many individuals and organisations	N/A	Australia (Indigenous)	Indigenous community controlled health sector and the broader NGO and Government sectors	Indigenous and non Indigenous tobaco control practitioners	N/A	N/A	N/A	N/A	N/A		Hard copy, CD-Rom and Web-based kit and training package
LIFE 2007 (50)	Mainstream and ATSI	Resource package	Community action or development	The National consultation on the Life framework: summary of outcomes	Mental health, especially suicide prevention	Reviewed the literature Mainstream but some specific to Indigenous people	N/A	Canberra	N/A	General population, but there are several which are relevant to Aboriginal and Torres Strait Islander practitioners and educators	N/A	N/A	N/A	N/A	N/A		Aussienet
Tsey et al. 2007 (51)	Y	Personal development training and community development framework	Community action or development	Empowerment	Family wellbeing	Y	Descriptive	Australia (Indigenous)	Primary health care and other community-based organisations	Health, welfare and education workforce, and community members	Through a staged accredited training program in partnership with researchers	Short-term funding for pilot projects	Delivery is flexible and incremental	Case by case basis	N/A		Journal articles and curriculum
Gracey et al. 2006 (52) Pearce et al. 2005 (53)	Y	Practice framework	Community action or development	All	Lifestyle diseases and diabetes management	Y	Descriptive	Australia (Indigenous)	Remote communities	The entire community – the local council, local school, women’s groups and community store	N/A	N/A	N/A	N/A	Education, skills building, health literacy, screening and risk assessment, training local carers	N/A	Journal article
Tursan d'Espaignet et al. 2003 (54)	Y	Practice framework	Community action or development	Community ownership and leadership	Maternal and child health	Y	Evaluation of implementation (quantitative)	Australia (Indigenous)	Participating communities	Indigenous women	N/A	N/A	Senior women encourage attendance	Long term outlook with lasting benefits rather than only treating immediate health problems	Significant improvement in birthweight in one community but not the other	Strong	Journal article and Program/ Webpage
Andrology Australia 2013 (55)	Y	Toolkit	Community action or development	N/A	Men's health	interviews with health professionals working with Indigenous men and medical specialists with expertise in male reproductive health	N/A	National	Primary health	Health practitioners	N/A	N/A	N/A	N/A	N/A	N/A	Website, DVD
Moran 2003 (56)	Y	Guidelines	Creating settings/supportive environments	Community ownership, empowerment, consultation	Participatory planning	Reviewed the literature	Evaluation of implementation (qualitative)	Mapoon	Remote communities	Community members	N/A	N/A	NA	NA	Community-influenced town plan and likely health benefits	Strong	In Campbell et al, 2007
Parker et al. 2006 (57)	Y	Manuals, training materials and systems	Creating settings/supportive environments		Physical activity		Process evaluation of implementation (Quantitative)	National	National	Children and adults of all ages, abilities and backgrounds	N/A	Transport costs represent the greatest barrier to participation		Sport programs need to take into account the diversity of Indigenous culture and sports should seek guidance on cultural protocols within these communities; Program delivery should be ﬂexible and endeavour to have small working groups with stable membership and strong community relations; Programs should be funded over the long term to provide greater opportunities to generate positive impact; Me…	Sport programs need to take into account the diversity of Indigenous culture ; Program delivery should be ﬂexible and endeavour to have small working groups with stable membership and strong community relations; Programs should be funded over the long term.	Strong	Report http://www.ausport.gov.au/participating/indigenous/resources/games_and_activities
Commonwealth Department of Health 2013 (58)	Y	Community action pack	Creating settings/supportive environments	Consultation, partnerships, empowerment	Planning for chronic disease projects	Y	N/A	Australia (Indigenous)	Health and other community organisations	Anyone who wants to run a project to improve Aboriginal and Torres Strait Islander peoples’ health and wellbeing. This may include, but is not be limited to:Aboriginal and Torres Strait Islander health and community workers, Health professionals, Elders, community leaders and community organisations	N/A	N/A	N/A	N/A	N/A		Community action pack
Mungabareena Aboriginal Corporation 2008 (59)	Y	Practice framework	Reorienting the health service	All	Plan	Y	N/A	Australia (Indigenous)	Aboriginal communities	Health promotion workforce	Online resource			Applying an Aboriginal lens	N/A		Framework
One21Seventy 2013 (60)	Y	Audit tools	Reorienting the health service	All	Health promotion audit Plan, act,observe, reflect,replan	Y	N/A	Australia (Indigenous)	Indigenous primary health care centres and providers	Primary health care providers of health promotion	N/A	One21seventy is now taking enquiries for the Health Promotion CQI package	Package includes an audit tool and protocol, a systems assessment tool, online services for data interpretation and reporting and a helpdesk service	Contact one21seventy	N/A		Web-based and hard copy
Northern Territory Department of Health 2007 (61)	Y	Planning and implementation frameworks	Reorienting the health service	All	Act - Strategies and resources	Y	N/A	Australia (Indigenous)	Remote communities	Health care providers in remote Aboriginal communities	Online step by step guides, checklists and worksheets		A versatile, plain English document, available online	Available online	N/A		Book
Howie 2011 (62)	Y	Practice framework	Community development	All	Plan - Smoking, nutrition, physical activity	Yes based on formative evaluation	N/A	Australia (Indigenous)	Communities	Community members	Online community development approach to train and empower people	Great challenge in maintaining motivation	Holistic approach to health and seizing opportunities to build on elements of Aboriginal culture that can promote better health	By using community development and capacity building principle, as well as maintaining a commitment to Aboriginal ownership and cultural security , hp programs can foster empowerment by inspiring communities to manage their own health issues	N/A		Pamphlet
Infoxchange Australia 2013 (63)	Mainstream	Planning framework (online)	Reorienting the health service	All	Plan - Evidence-based practice	Y	N/A	Australia and NZ (Mainstream)	Any health promotion context	Health promotion, community development and secondary prevention workforce		Need to subscribe, and cost	Easy-to-use, web-based template	Subscription	N/A		Website and training (subscription)
Department of Health 2010 (64)	Mainstream (Canadian)	Planning framework	Reorienting the health service	All	Plan - Child injury prevention	Y	N/A	Canada (Mainstream)	Health planning contexts	Health planners		Capacity of workforce to apply	Guide provided		NA		Web page
Ip communications 2013 (65) Chapter 8: Moodie, Chapter 10: Hulme, Chapter 26: Hearn, Wise	Mainstream	Practice framework	Reorienting the health service	Consultation	Plan General	Y	N/A	Australia	Any health promotion context	Health promotion workforce		Cost Only available through ordering book			N/A		Book
Laycock 2007 (66)	Y	Planning and implementation frameworks	Reorienting the health service	All	Act - Strategies and resources	Y	N/A	Australia (Indigenous)	Remote communities	Health care providers in remote Aboriginal communities	Online step by step guides, checklists and worksheets		A versatile, plain English document, available online	Available online	N/A		Book
68. Round et al. 2005 (67)	Mainstream	Planning framework	Reorienting the health service	All	Evaluation	Y	N/A	Australia (Mainstream)	Health promotion projects	Agencies within primary care partnerships	N/A	N/A	N/A	N/A	N/A		Booklet
Nutbeam, Harris & Wise 2010 (68)	Mainstream	Planning handbook	Reorienting the health service	All	Plan - Theories and models	Y	N/A	Australia (Mainstream)	Health promotion projects	Primary health care providers of health promotion	N/A	N/A	N/A	N/A	N/A		Book
Government of Canada 2010 (69)	Canadian Indigenous	Handbook	Reorienting the health service	Community ownership and leadership	Community planning	Adapted in collaboration with BC first nations communities	N/A	Canada (Indigenous)	Community planning projects	Community workers and those who work with them	Online resource	Canadian, not Australian, dense text	Online resource, freely and publically available	Online resource	N/A		Handbook
Government Victoria 2011 (70)	Y	Handbook	Reorienting the health service	Partnerships- lead by Onemda, VACCHO and other Vic Aboriginal agencies	Plan - Health promotion	Best available evidence	N/A	Victorian	Health and community sectors	People who work in community and women’s health services, Aboriginal community controlled health services and local government	N/A	N/A	N/A	N/A	N/A	N/A	Handbook
Australian Medicare Local Alliance 2012 (71)	Y	Toolkit of resources, tools and good practice examples	Reorienting the health service	N/A	Act - Good practice in supporting CtG	Guided and supported by a Steering Group and Reference Group drawn from Indigenous Health project officers, outreach workers, care coordinators and executive/senior management in Medicare Locals	N/A	National	Medicare locals	Medicare Local CEOs and senior executives	N/A	N/A	Role that Indigenous Health Project Officers, Outreach Workers, Care Coordinators and other healthy lifestyle staff play and how best to support that role within their organisation	N/A	N/A	N/A	Toolkit/ compendium
Whiteside 2010 (72)	Y	Practice model	Reorienting the health service	Empowerment	Plan - empowerment	Grounded theory	N/A	National	Health promotion and personal development	Health promotion officers	N/A	N/A	N/A	N/A	N/A	N/A	Journal paper
McCalman 2013 (73)	Y	Practice model	Community development	Supporting inside-out empowerment	Plan- empowerment	Grounded theory	N/A	National	Health promotion, education, training, community development, research	Health promotion officers, health practitioners, policy officers,	N/A	Short-term funding,	Networks, informal interpersonal relationships, research to value add , link between personal and organisational roles	Supporting inside-out empowerment by embracing relatedness	N/A	N/A	Journal paper
Bainbridge et al. 2013 (74)	Y	Practice model	Community development	Becoming empowered	Plan - empowerment, autonomy	Grounded theory	N/A	National - urban	Anywhere	Urban women	N/A	N/A	N/A	N/A	N/A	N/A	Journal paper
Tsey et al. 2004 (75)	Y	Measurement tool	Community development	Community ownership, empowerment	Reflect/evaluate - Men’s group taking our rightful role	Developed through a research partnership with a community –controlled health organisation	Impact evaluation of implementation (qualitative)	Yarrabah	Community men's support groups	A and TSI men	Through research partnership	Not publically available - only through P/R journal paper	Simple tool and flexible	N/A	Men made small improvements towards their stated goals	Moderate	Journal article
Australian Institute of Primary Care 2003 (76)	Mainstream	Evaluation framework	Reorienting the health service	All	Evaluation and dissemination	Y	N/A	Australia (Mainstream)	Health promotion projects	Agencies within primary care partnerships	N/A	N/A	Available on website	N/A	N/A		Website incl resources
Bauman and Nutbeam 2013 (77)	Mainstream	Evaluation handbook	Reorienting the health service	All	Evaluation	Y	N/A	Australia (Mainstream)	Health promotion projects	Primary health care providers of health promotion	N/A	N/A	N/A	N/A	N/A		Book
1. McEwan, A., Tsey, K., McCalman, J., & Travers, H. (2010). Empowerment and change management in Aboriginal organisations: a case study. Australian Health Review, 34, 360-367
2. Dodson, M. (2009). Reconciliation Australia Sharing Success Governance Workbook. Canberra: Centre for Aboriginal Economic Policy Research
3. National Health and Medical Research Council. (2006). Cultural Competency in health: A guide for policy, partnerships and participation. Canberra: NHMRC.
4. Judd, J., & Keleher, H. (2013). Reorienting health services in the Northern Territory of Australia: a conceptual model for building health promotion capacity in the workforce. Global Health Promotion, 20(2), 53-63.
5. Government of South Australia. (2006). Cultural Inclusion Framework for SA. Retrieved 2013 from http://dpc.sa.gov.au/cultural-inclusion-framework-sa.
6. Ngwala Willumbong Co-Operative. (2007). Koori practice checklist: a cultural audit tool for the alcohol and other drugs service sector (2007). St Kilda, VIC. Retrieved 2013 from http://www.healthinfonet.ecu.edu.au/key-resources/promotion-resources?lid=15938
7. Walker, R. (2010). Evaluation of the Cultural Competence Audit ToolKit. Retrieved 2013 from http://telethonkids.org.au/our-research/projects-index/e/evaluation-of-the-cultural-competence-audit-toolkit/
8. RACGP. (2010). Implementing a RACGP response to the cultural awareness training requirements of the Indigenous Practice Incentive 2010. Retrieved 2013 from http://www.healthinfonet.ecu.edu.au/key-resources/programs-projects?pid=1087
9. Whiteside, M., Tsey, K., Crouch, A., & Fagan, P. (2012). Youth and Relationship Networks (YARNS): mobilising communities for sexual health. Health Promotion Journal of Australia, 23(3), 226-230.
10. Department of Health. (2011). The partnerships analysis tool A resource for establishing, developing and maintaining partnerships for health promotion. Melbourne: Victorian Health Promotion Foundation. Retrieved 2013 from http://www.vichealth.vic.gov.au/~/media/ResourceCentre/PublicationsandResources/General/Partnerships_Analysis_Tool_2011.ashx
11. Indigenous Public Health Capacity Development Project reference Group. (2013). Public Health Indigenous Leadership in Education Network. Retrieved 2013 from http://www.phile.net.au/
12. Victorian Advisory Council on Koori Health. (2009). Victorian Aboriginal Health Plan. Melbourne: Victorian Advisory Council on Koori Health. Retrieved 2013from http://www.gpv.org.au/files/downloadable_files/Programs/Aboriginal%20Health/Victorian%20Aboriginal%20Health%20Plan%202009%20VACKH.pdf
13. Thomas, A., Cairney, S., Gunthorpe, W., Paradies, Y., & Sayers, S. (2010). Strong Souls: development and validation of a culturally appropriate tool for assessment of social and emotional well-being in Indigenous youth. Australian and New Zealand Journal of Psychiatry, 44(1), 40-48.
14. LoGiudice, D., Smith, K., Thomas, J., Lautenschlager, N., Almeida, O., Atkinson, D., & Flicker, L. (2006). Kimberley Indigenous Cognitive Assessment tool (KICA): development of a cognitive assessment tool for older indigenous Australians. International Psychogeriatrics, 18(02), 269-280.
15. Smith, J. A., Gleeson, S., White, I., Judd, J., Jones-Roberts, A., Hanzar, T., . . . Shand, M. (2009). Health promotion: essential to a national preventative health strategy. Health promotion journal of Australia : official journal of Australian Association of Health Promotion Professionals, 20(1), 5-6.
16. Centre for Emotional Health. (2013). Depression: Patient Health Questionnaire 9-item. Retrieved 2013 from http://www.ecentreclinic.org/?q=MoodDepressionTest
17. Schlesinger, C. M., Ober, C., Mccarthy, M. M., & Watson, J. D. (2007). The development and validation of the Indigenous Risk Impact Screen (IRIS): a 13-item screening instrument for alcohol and drug and mental health risk. Drug and Alcohol Review, 26(2), 109-117.
18. Mitchell, J., & Weston, K. (2006). A holistic approach to Aboriginal well health screening. Retrieved 2013 from http://www.healthinfonet.ecu.edu.au/key-resources/promotion-resources?lid=15254
19. Fredericks, B., Row Row, A., & Weazel, J. (2005). Promoting Healthy Weight in the Central Highlands. Aboriginal and Islander Health Worker Journal, 29(5), 30-31.
20. NACCHO, & RACGP. (2012). National guide to a preventive health assessment for Aboriginal and Torres Strait Islander people. South Melbourne: The Royal Australian College of General Practitioners. Retrieved 2013 from http://www.racgp.org.au/download/documents/AHU/2ndednationalguide.pdf.
21. Australian Department of Health and Ageing. (2007). Mid-term evaluation of the Indigenous national alcohol and other drug workforce development program. Canberra.
22. Centre for Appropriate Technology. (2012). Evaluation of the Community Water Planner and Community Water Planner Field Guide: Workshop report. Alice Springs: Centre for Appropriate Technology.
23. Queensland Aboriginal and Islander Health Council. (2011). Indigenous Australian workplace catering guidelines: Queensland Aboriginal and Islander Health Council. Retrieved 2013 from http://www.healthinfonet.ecu.edu.au/key-resources/programs-projects?pid=1163
24. Northern Territory Department of Health and Community Services. (2005). Infant feeding guidelines. Darwin. Retrieved 2013 from http://www.healthinfonet.ecu.edu.au/key-resources/programs-projects?pid=353
25. Hart, L. M., Jorm, A. F., Kanowski, L. G., Kelly, C. M., & Langlands, R. L. (2009). Mental health first aid for Indigenous Australians: using Delphi consensus studies to develop guidelines for culturally appropriate responses to mental health problems. BMC psychiatry, 9(1), 47.
26. Hunter, E., Brown, J., & McCulloch, B. (2004). Encouraging practitioners to use resources: evaluation of the national implementation of a resource to improve the clinical management of alcohol-related problems in Indigenous primary care settings. Drug and Alcohol Review, 23(1), 89-100.
27. Darwin Otitis Guidelines Group. (2010). Otitis media guidelines program. Darwin: Menzies School of Health Research. Retrieved 2013 from http://www.healthinfonet.ecu.edu.au/key-resources/programs-projects?pid=1145
28. Centre for Appropriate Technology. (2012). Evaluation of the Community Water Planner and Community Water Planner Field Guide: Workshop report. Alice Springs: Centre for Appropriate Technology.
29. Department of Health. (2004). Principles of Practice, Standards and Guidelines for Providers of Cervical Screening Services for Indigenous Women: Australian Government. Retrieved 2013 from http://www.cancerscreening.gov.au/internet/screening/publishing.nsf/Content/73772661560D0A81CA2574EB007F73AD/$File/indi-women.pdf
30. Krum, H., Jelinek, M., Stewart, S., Sindone, A., & Atherton, J. (2011). 2011 update to National Heart Foundation of Australia and Cardiac Society of Australia and New Zealand guidelines for the prevention, detection and management of chronic heart failure in Australia, 2006 (2011). Medical Journal Australia, 194 (8), 405-409. Retrieved 2013 from
31. Aboriginal Health Promotion and Chronic Care Partnership (AHPACC) initiative. (2013). AHPACC Guidelines and Strategic Directions 2011-14. Melbourne, Victoria.
32. Queensland Health, Royal Flying Doctor Service of Australia, & Apunipima Cape York Health Council. (2010). Chronic disease guidelines: 3rd edition (2010). Cairns: Retrieved 2013 from http://www.health.qld.gov.au/cdg/html/cdg_resource.asp.
33. Briffa, T. G., Maiorana, A., Sheerin, N. J., Stubbs, A. G., Oldenburg, B. F., Sammel, N. L., & Allan, R. M. (2006). Physical activity for people with cardiovascular disease: recommendations of the National Heart Foundation of Australia. Medical Journal of Australia, 184(2), 71-75.
34. Aboriginal Health Council of South Australia. (2011). Aboriginal and Torres Strait Islander adult health checks made easy. Adelaide: Aboriginal Health Council of South Australia. Retrieved 2013 from http://www.ahcsa.org.au/media/docs/ah074_health_check_resource_web.pdf
35. National Heart Foundation, & Derbarl Yerrigan Health Services. (2008). Aboriginal Health Workers heart health manual. Retrieved 2013 from http://www.healthinfonet.ecu.edu.au/key-resources/promotion-resources?lid=14594
36. Northern Territory Department of Health. (2013). Remote Health Atlas Northern Territory Department of Health. Retrieved 2013 from http://www.healthinfonet.ecu.edu.au/key-resources/promotion-resources?lid=24756.
37. Hearn, S., Nancarrow, H., Rose, M., Massi, L., Wise, M., Conigrave, K., . . . Bauman, A. (2011). Evaluating NSW SmokeCheck: a culturally specific smoking cessation training program for health professionals working in Aboriginal health. Health Promotion Journal of Australia, 22(3), 189-195.
38. Vindigni DR, Parkinson L, Blunden S, Perkins J, Rivett DA, & Walker BF. (2004). Aboriginal health in Aboriginal hands: development, delivery and evaluation of a training programme for Aboriginal health workers to promote the musculoskeletal health of Indigenous people living in a rural community. Rural and Remote Health, 4, 281.
39. Gabriel, R. (2002). Growing Strong Feeding You And Your Baby Manual: Queensland Health.
40. Australian Department of Health. (2007). Indigenous alcohol and other drug national train the trainer pilot program. Canberra: Australian Department of Health. Retrieved 2013 from http://www.healthinfonet.ecu.edu.au/key-resources/programs-projects?pid=1114
41. Chen, D. (2011). Good quick tukka: cook it, plate it, share it: Queensland Aboriginal and Islander Health Council. Retrieved 2013 from http://www.healthinfonet.ecu.edu.au/key-resources/programs-projects?pid=669
42. Northern Territory Nutrition Coordinator. (n/d). Remote meals on wheels training package: Northern Territory Department of Health. Retrieved 2013 from http://www.healthinfonet.ecu.edu.au/key-resources/programs-projects?pid=372
43. Davidson, P. M., DiGiacomo, M., Abbott, P., Zecchin, R., Heal, P. E., Mieni, L., . . . Davison, J. (2008). A partnership model in the development and implementation of a collaborative, cardiovascular education program for Aboriginal Health Workers. Australian Health Review, 32(1), 139-146.
44. Smith, D. (2002). Community action to promote child growth in Gapuwiyak: Final report on a participatory action research project: Department of Health and Community Services. Retrieved 2013 from http://www.lowitja.org.au/sites/default/files/docs/Community_Action_to.pdf
45. Dutcher, L., Anderson, R., Moore, M., Luna-Anderson, C., Meyers, R., Delaney, H., & Smith, J. (2009). Community reinforcement and family training (CRAFT): An effectiveness study. Journal of Behavior Analysis in Health, Sports, Fitness and Medicine, 2(1), 82-93.
46. Calabria, B., Clifford, A., Shakeshaft, A. P., Doran, C. M., Allan, J., Rose, M., & Tsey, K. (2010). Family-based approaches to reduce alcohol-related harms among Indigenous Australians. Drug and Alcohol Review, 29, 10-10.
47. Rychtarik, R. G., & McGillicuddy, N. B. (2005). Coping skills training and 12-step facilitation for women whose partner has alcoholism: Effects on depression, the partner's drinking, and partner physical violence. Journal of Consulting and Clinical Psychology, 73(2), 249-261. doi: 10.1037/0022-006X.73.2.249
48. Laliberte, A., & Wargent, R. (2009). Process and Outcomes Evaluation Report of the "Drop the Rock" Project An Initiative of the National Suicide Prevention Strategy in Far North Queensland: Royal Flying Doctor Service, Queensland Division.
49. Centre for Excellence in Indigenous Tobacco Control. Retrieved 2013 from http://www.ceitc.org.au/
50. Living Is For Everyone (LIFE). (2007). Living is for everyone (LIFE) resources. Retrieved 2013 from http://www.healthinfonet.ecu.edu.au/key-resources/promotion-resources?lid=15503
51. Tsey, K., Wilson, A., Haswell-Elkins, M., Whiteside, M., McCalman, J., Cadet-James, Y., & Wenitong, M. (2007). Empowerment-based research methods: a 10-year approach to enhancing Indigenous social and emotional wellbeing. Australasian Psychiatry, 15(S1), S34-S38.
52. Gracey, M., Bridge, E., Martin, D., Jones, T., Spargo, R. M., Shephard, M., & Davis, E. A. (2006). An Aboriginal-driven program to prevent, control and manage nutrition-related" lifestyle" diseases including diabetes. Asia Pacific journal of clinical nutrition, 15(2).
53. Pearce, S., Thomas, A.-M., & Gorman, D. (2005). The better living diabetes project. Aboriginal and Islander Health Worker Journal, 29(1), 4.
54. Tursan d’Espaignet, E., Measey, M., Carnegie, M., & Mackerras, D. (2003). Monitoring the ‘Strong Women, Strong Babies, Strong Culture Program’: The first eight years. Journal of paediatrics and child health, 39(9), 668-672.
55. Andrology Australia. (2013). A lot of Aboriginal men sort of keep it to themselves. Retrieved 2013 from http://www.healthinfonet.ecu.edu.au/key-resources/promotion-resources/?lid=24951
56. Moran, M. F. (2003). An evaluation of participatory planning at Mapoon Aboriginal community: opportunities for inclusive local governance. Australian Aboriginal Studies(2), 72.
57. Parker, E., Meiklejohn, B., Patterson, C., Edwards, K., Preece, C., Shuter, P., & Gould, T. (2006). Our games our health: a cultural asset for promoting health in indigenous communities. Health Promotion Journal of Australia, 17(2), 103.
58. Department of Health. Community Health Action Pack. Retrieved 2013 from http://livelonger.health.gov.au/community-health-action-pack-2/
59. Mungabareena Aboriginal Corporation. (2008). Using a health promotion framework with an ‘Aboriginal lens’ Making Two Worlds Work. Goulbourn North East.
60. One21seventy. (2013). National Centre for Quality Improvement in Indigenous Primary Health Care. Retrieved 2013 from http://www.one21seventy.org.au/
61. Northern Territory Department of Health. (2007). Public health bush book volume 2: facts and approaches to three key public health issues Darwin: Northern Territory Department of Health. Retrieved 2013 from http://www.healthinfonet.ecu.edu.au/key-resources/promotion-resources?lid=14795
62. Howie, R. J. (2011). A Best Practice Model for Health Promotion Programs in Aboriginal Communities: Department of Health. Retrieved 2013 from http://www.diabetes.health.wa.gov.au/docs/1887%20BestPraciceModel19402.pdf
63. Infoxchange Australia. (2013). Quality Improvement Program Planning System. from http://www.qipps.infoxchange.net.au/
64. Department of Health. (2010). Writing measurable objectives. Victoria: Australian Government Retrieved from http://www.health.vic.gov.au/regions/southern/downloads/Tip-sheet-writing-measurable-objectives.pdf.
65. IP Communications. (2013). Hands-on Health Promotion. Retrieved 2013, from http://www.ipcommunications.com.au/iphandc.html
66. Laycock, A. (2007). The Public Health Bush Book. Northern Territory Government. Retrieved 2013 from http://www.health.nt.gov.au/library/scripts/objectifyMedia.aspx?file=pdf/65/41.pdf&siteID=1&str_title=Bushbook%20Volume%201.pdf
67. Round, R., Marshall, B., & Horton, K. (2005). Planning for effective health promotion evaluation. Melbourne. Retrieved 2013 from http://docs.health.vic.gov.au/docs/doc/32F5DB093231F5D3CA257B27001E19D0/$FILE/planning_may05_2.pdf
68. Nutbeam, D., Harris, E., & Wise, M. (2010). Theory in a Nutshell. Retrieved 2013 from http://www.mcgraw-hill.com.au/html/9780070278431.html
69. Government of Canada. (2010). CCP Handbook - Comprehensive Community Planning for First Nations in British Columbia Canada. Retrieved 2013 from http://www.aadnc-aandc.gc.ca/eng/1100100021972/1100100022090
70. Government Victoria. (2011). Life is Health is Life. Victoria. Retrieved 2013 from http://www.vichealth.vic.gov.au/Publications/Health-Inequalities/Life-is-health-is-life.aspx
71. Australian Medicare Local Alliance. (2012). Embedding CtG into Medicare Locals Compendium. Retrieved 2013 from http://www.amlalliance.com.au/medicare-local-support/Aboriginal-and-Torres-Strait-Islander-health/embedding-ctg-into-medicare-locals?utm_medium=email&utm_campaign=Primary%20Source%20Close%20the%20Gap&utm_content=Primary%20Source%20Close%20the%20Gap+CID_4ec3dedc52d33564bced1dbfc73baf1…
72. Tsey, K., Whiteside, M., Haswell‐Elkins, M., Bainbridge, R., Cadet‐James, Y., & Wilson, A. (2010). Empowerment and Indigenous Australian health: a synthesis of findings from Family Wellbeing formative research. Health & social care in the community, 18(2), 169-179.
73. McCalman, J. R. (2013). The transfer and implementation of an Aboriginal Australian wellbeing program: a grounded theory study. Implementation Science, 8(1), 129.
74. Bainbridge, R., Tsey, K., Brown, C., McCalman, J., Cadet-James, Y., Margolis, S., & Ypinazar, V. (2013). Coming to an ethics of research practice in a remote Aboriginal Australian community. Contemporary Nurse, 46(1). Special Issue on Issues in Aboriginal and Torres Strait Islander Health Care.
75. Tsey, K., Wenitong, M., McCalman, J., Whiteside, M., Baird, L., Patterson, D., . . . Wilson, A. (2004). A participatory action research process with a rural Indigenous men's group: monitoring and reinforcing change. Australian Journal of Primary Health, 10(3), 130-136.
76. Australian Institute of Primary Care. (2003). Measuring health promotion impacts: A guide to impact evaluation in integrated health promotion. Melbourne, Victoria: Rural and Regional Health and Aged Care Services Division Retrieved 2013 from http://docs.health.vic.gov.au/docs/doc/436E6259AF787A73CA257B1E001D418E/$FILE/measuring_hp_impacts.pdf.
77. Bauman, A., & Nutbeam, D. (2013). Evaluation in a Nutshell. Retrieved 2013 from http://www.mcgraw-hill.com.au/html/9780071016209.html
